# Supplementary material for: Developmental Toxicity of Ibrutinib: Insights from Stem Cell Dynamics and Neural Regeneration in Planarians
Source: Biomolecules. 2025 Nov 29;15(12):1665. doi: 10.3390/biom15121665 (PMC12731123; doi:10.3390/biom15121665)
Supplement: Supplementary file 1 [file biomolecules-15-01665-s001.zip]

Archive with 2 entries (2 files):
- biomolecules-3928672-supplementary r1.pdf
- Original Images for Blots.pdf
